# Supplementary material for: Development and In Vitro Evaluation of [64Cu]Cu-NOTA-TP-PSMA, a Novel Radiotheranostic Agent Against Prostate Cancer
Source: Int J Mol Sci. 2025 Dec 1;26(23):11651. doi: 10.3390/ijms262311651 (PMC12692291; doi:10.3390/ijms262311651)
Supplement: Supplementary file 1 [file ijms-26-11651-s001.zip]

Archive with 1 entries (1 files):
- ijms-3983823-supplementary.pdf
